# Supplementary material for: Physical and Linkage Maps for Drosophila serrata, a Model Species for Studies of Clinal Adaptation and Sexual Selection
Source: G3 (Bethesda). 2012 Feb 1;2(2):287–97. doi: 10.1534/g3.111.001354 (PMC3284336; doi:10.1534/g3.111.001354)
Supplement: Supporting Information [file supp_2.2.287_TableS3.xlsx]

## Sheet: Sheet1
Supplementary Table 3. Order of genetic markers along the chromosomes of Drosophila species. The locations of sequence orthologous to those used for the D. serrata physical map were found for the Drosophila species previously sequenced in the 12 Genomes Project (Shaeffer et al. 2008) by a manual search on Flybase. The genes are ordered according to their relative positions along the chromosome ar…
Mueller element A:		Black bar denotes centromere region.													Mueller elements B/C															Mueller elements D/E															Mueller element F
Dm region	Dmel gene	Dsim	Dsec	Dere	Dyak	Dser	Dana	Dpse	Dper	Dwil	Dvir	Dmoj	Dgrim		Dmel region	Dmel gene	Dsim	Dsec	Dere	Dyak	Dser	Dana	Dpse	Dper	Dwil	Dvir	Dmoj	Dgrim		Dmel region	Dmel gene	Dsim	Dsec	Dere	Dyak	Dser	Dana	Dpse	Dper	Dwil	Dvir	Dmoj	Dgrim		Dmel region	Dmel gene	Dsim	Dsec	Dere
1	CG32816	CG32816	CG32816	CG32816	CG32816	CG32816	CG14792	Pericentric inver-		CG8128	CG14792	CG14792			21															61	CG12030	CG12030	CG12030	CG12030	CG12030	CG7376									101
								sion and				CG8128				CG4178	CG4178	CG4178	CG4178	CG4178																				CG9712		CG14997	CG14997		102	CG42314	CG42314	CG42314	CG42314
2	CG14792	CG14792	CG14792	CG14792	CG14792	CG14792		A/D translocation		CG14235		CG14235	CG14235		22												CG8885			62					CG8189	CG32180
								See D element for				CG1886	CG1372																						CG3705	CG6871	CG8189	CG3705	CG3705	CG12030	CG14997
3	CG2759	CG2759	CG2759	CG2759				CG14792 marker			CG8128				23	CG3139	CG3139	CG3139	CG3139	CG3139					CG9042					63	CG1242	CG1242	CG1242		CG4035	CG3819							CG8189
							CG32672																CG4472	CG4472	CG9075													CG12030	CG12030	CG1242
4	CG3564	CG3564	CG3564	CG3564			CG32816				CG14235		CG8128		24						CG17633							CG8885		64	CG14997	CG14997	CG14997		CG1242		CG8127	CG9712	CG9712			CG9712	CG12030
										CG14792	CG9579	CG9579										CG17559													CG14997
5	CG4027	CG4027	CG4027	CG4027		CG8128	CG1886	CG8128	CG8128	CG1886			CG14792		25	CG8885	CG8885	CG8885	CG8885		CG8885						CG17559			65	CG7376	CG7376	CG7376		CG7376	CG12030		CG7478
						CG1886				CG3564		CG2759								CG7811	CG3139						CG4472							CG1242		CG14997	CG12030				CG32180	CG32180	CG32180
					CG3564	CG14616		CG1886							26	CG9042	CG9042		CG9042		CG9042									66				CG14997				CG3819	CG3819	CG7376
					CG2759	CG12500				CG32672						CG9075	CG9075	CG9075	CG9075	CG8885														CG7376
6						CG4027	CG3564	CG32672	CG9579				CG4027																	67	CG4035	CG4035	CG4035	CG4035		CG8127		CG4717	CG8189		CG1242	CG12030	CG1242
					CG1372										27																CG3705	CG3705	CG3705	CG3705			CG1242	CG14997	CG7376	CG3705		CG8189
7						CG1372																				CG4472					CG8308							CG4035			CG8189
					CG8128		CG8128			CG2759			CG1886		28								CG17633	CG17633							CG8189	CG8189	CG8189	CG8189							CG12030		CG7376
8						CG3564					CG1886															CG3139		CG7811		68						CG1242							CG3705
				CG1886								CG1372			29							CG9075								69							CG4717
							CG4918				CG3564								CG2328	CG17633		CG7811		CG9042			CG9042			70										CG8127	CG3705	CG7376
9										CG9579			CG32816		30	CG17633	CG17633	CG17633	CG18345				CG9075	CG9075	CG17559		CG9075	CG9075													CG7376	CG3705
	CG32672	CG32672	CG32672				CG9579				CG4027	CG4027														CG8885		CG9042		71					CG6871
10				CG32672	CG14235		CG14235								31										CG3139										CG8127	CG4717	CG9712	CG8127
	CG1886	CG1886	CG1886								CG32672		CG4918																	72					CG32180				CG4035			CG1242	CG9712
					CG4027					CG4918		CG3564	CG14616		32				CG17633																CG9712	CG7478	CG32180	CG8189	CG14997		CG3819
11						CG32672		CG9579	CG32672				CG3564							CG9075										73								CG7376	CG4717			CG4717
12								CG14235	CG14235			CG32672			33					CG9042	CG4472	CG4472									CG9712	CG9712	CG9712	CG6871			CG14997
	CG1372					CG14235		CG1372	CG1372	CG14616																CG9075				74				CG8127
13					CG1886			CG4027	CG4027		CG2759				34	CG7811	CG7811	CG7811								CG9042					CG32180	CG32180	CG32180	CG32180	CG4717	CG8189					CG9712	CG3819
	CG8128		CG8128	CG14235																					CG17633		CG3139	CG17559		75	CG8127		CG8127	CG9712		CG4035				CG14997
14				CG9579		CG9579			CG32816						35				CG7811	CG12736	CG17559										CG6871	CG6871	CG6871			CG3705	CG4035						CG3819
																				CG8736	CG4178					CG17633					CG3819		CG3819	CG3819	CG3819	CG8308	CG3705			CG3819	CG6871	CG7478	CG4717
15						CG2759				CG32816	CG32816				36	CG4472	CG4472	CG4472		CG8740	CG9075		CG8885	CG8885						76						CG9712		CG6871			CG4717	CG8127
								CG3564	CG3564				CG32672							CG18345			CG3139	CG3139														CG1242	CG1242	CG4717
16								CG2759					CG9579		37					CG2328		CG8885								77							CG3819
											CG4918					CG17559	CG17559	CG17559							CG4472						CG4717	CG4717	CG4717	CG4717			CG6871			CG7478
17											CG14616				38											CG17559				78								CG32180	CG32180	CG6871	CG8127		CG7478
							CG2759	CG32816		CG1372												CG17633			CG7811		CG17633													CG32180
18				CG8128								CG32816			39				CG8740	CG12051	CG7811						CG7811	CG3139		79	CG7478		CG7478	CG7478			CG7376			CG8189
	CG14235		CG14235																CG8736				CG7811	CG7811	CG8885												CG7478	Transloc.	Transloc.		CG7478	CG6871	CG6871
19				CG1372	CG32672								CG2759		40				CG12736			CG3139	CG17559	CG17559		CG7811				80								from A	from A
	CG9579		CG9579		CG9579			CG14616	CG14616			CG14616?							CG12051																			CG14792	CG14792
20	CG14616		CG14616	CG14616	CG14616		CG1372			CG4027	CG1372	CG4918?
	CG12500																				CG12051					CG8740		CG8736		81						CG2161
															41					CG17559		CG12051	CG8736	CG8736			CG3401											CG9786	CG9786	F
																							CG4696	CG4696	CG12736			CG12736		82						CG7390		CG1913		CG42314		CG9476
															42	CG12051	CG12051	CG12051																			CG7939			CG31366	CG31366	CG9359	CG1028
																						CG4696					CG18345			83	CG2161	CG2161	CG2161	CG2161		CG5178
															43							CG12736														CG9786	CG9476			CG7939			CG6058
																CG12736		CG12736								CG18345	CG3340			84	CG1028	CG1028	CG1028	CG1028	CG4204	CG9476					CG7939	CG5436
															44	CG8736	CG8736	CG8736		CG4472	CG8542	CG2328			CG12051			CG8542			CG1913	CG1913	CG1913	CG1913		CR31400	CG6058			CG2161	CG5502	CG7939
																CG8740	CG8740	CG8740			CG8740	CG8542	CG9015	CG9015	CG3340	CG3401					CG2512	CG2512	CG2512	CG2512	CG2512			CG9734	CG9734	CG18290	CG2216
															45						CG3401	CG3401	CG30035					CG3060		85	CG9786				CG1913	CG5502					CG18290
																					CG4696				CG2328		CG9015	CG9277			CG9359	CG4204	CG4204	CG4204	CG1028		CG4869	CG1028	CG1028	CG6058	CG5596	CG5502	CG7939
															46	CG18345		CG18345	CG17559		CG8736										CG9476				CG9786	CG4204	CG5502				CG7875	CG2216	CG5502
																CG2328		CG2328			CG4918							CG4696		86					CG9359	CG5320	CG2216	CG6058			CG2161	CG18290	CG2216
															47						CG9277				CG3060										CG9476	CG5436	CG7875			CG7875		CG5178	CG9359
																CG9015	CG9015	CG9015							CG9277	CG9277		CG2328		87	CG31366					CG1028					CG9359
															48	CG30035					CG18345	CG9015	CG3060	CG3060		CG3060					CG18290		CG18290			CG1913	CG5596	CG2161	CG2161	CG2216			CG5436
																						CG8740					CG9277	CG12051		88	CG7390	CG9734	CG9734			CG2512	CG2161	CG18290			CG9734		CG5178
															49						CG2328	CG8736			CG18345	CG9015	CG3060				CG5178	CG5178				CG5178						CG9734
																CG4696	CG4696	CG4696		CG4696		CG9277								89	CG9734	CG7390	CG7390	CG7390		CG5596							CG18290
															50				CG9277		CG10067						CG8740	CG9015						CG31366	CG18290		CG9734	CG5436	CG5320	CG5502	CG6058		CG9786
																CG8542	CG8542	CG8542	CG10067	CG9015			CG4019	CG18345	CG8740					90				CG5178				CG5320	CG5436			CG1028	CG1913
															51									CG8740			CG8542					CG31366	CG31366	CG9734	CG9734		CG31366			CG1913	CG1028
																											CG4019			91				CG18290	CG5178		CG4204			CG1028
															52					CG8542		CG10067	CG3340		CG8542	CG12736		CG4019									CG5178				CG5320	CG9786
																											CG12736			92		CG9476	CG9476	CG9476		CG9359
															53	CG4918	CG4918	CG4918			CG3060					CG4019					CG4204		CG9359	CG9359						CG9359			CG9734
																				CG10067			CG2328			CG8542				93			CG9786	CG9786		CG7875	CG9786	CG5502	CG5502			CG4869
															54									CG12736	CG4696	CG8736					CR31400				CG2161			CG4869	CG4869		CG4204
																				CG9277		CG3060		CG12051						94						CG4869	CG7390						CG2161
															55				CG4918				CG12051													CG31366				CG9734	CG5178	CG6058
																			CG8542				CG12736	CG9277		CG4696		CG3401		95	CG5320	CG5320	CG5320	CG5320	CG7875			CG5178	CG5178	CG9786
															56				CG4696	CG4918	CG4019			CG2328	CG9015		CG8736				CG5436	CG5436	CG5436	CG5436	CG4869	CG18290	CG5320	CG31366	CG31366	CG5596
																CG9277	CG9277	CG9277	CG9015						CG3401	CG2328				96					CG5502	CG9734	CG5436				CG4869	CG2161	CG5596
															57	CG10067	CG10067				CG9015	CG4019	CG8740												CG5596	CG6058				CG7390		CG31366
																					CG30035		CG18345	CG3340			CG4696			97	CG6058	CG6058	CG6058	CG6058				CG5596	CG5596		CG1913		CG5320
															58																				CG6058	CG2216	CG1028	CG9359	CG9359	CG5178	CG9786	CG7875
																			CG4472						CG8736		CG2328			98	CG5596	CG5596	CG5596	CG5596			CG9359			CG5320		CG5320
															59						CG12736			CG4019	CG4019			CG8740			CG5502	CG5502	CG5502	CG5502				CG4204	CG4204				CG31366
																CG4019	CG4019	CG4019	CG4019	CG4019			CG8542	CG8542		CG10067	CG12051				CG4869		CG4869	CG4869	CG5436							CG4204	CG4204
															60	CG3060	CG3060	CG3060	CG3060	CG3060								CG3340		99	CG7875	CG7875	CG7875	CG7875	CG5320		CG1913	CG2216	CG7875	CG4869	CG5436
																CG3401		CG3401	CG3401	CG3401	CG3340	CG3340	CG3401			CG12051					CG7939	CG7939	CG7939	CG7939	CG7939			CG7939	CG7939
																CG3340	CG3340	CG3340	CG3340	CG3340		CG18345									CG2216	CG2216	CG2216	CG2216	CG2216		CG18290	CG7875	CG2216	CG4204		CG5596
																														100						CG7939
[truncated: 9 more columns]
