# Supplementary material for: Physical and Linkage Maps for Drosophila serrata, a Model Species for Studies of Clinal Adaptation and Sexual Selection
Source: G3 (Bethesda). 2012 Feb 1;2(2):287–97. doi: 10.1534/g3.111.001354 (PMC3284336; doi:10.1534/g3.111.001354)
Supplement: Supporting Information [file supp_2.2.287_FileS1.zip]

Archive with 5 entries (2 files):
- FileS1/
- FileS1/D_serrata_SNP_genotypes_combined.RAW
- __MACOSX/
- __MACOSX/FileS1/
- __MACOSX/FileS1/._D_serrata_SNP_genotypes_combined.RAW
